# Supplementary material for: Eicosanoids in the Pancreatic Tumor Microenvironment—A Multicellular, Multifaceted Progression
Source: Gastro Hep Adv. 2022 Jun 11;1(4):682–97. doi: 10.1016/j.gastha.2022.02.007 (PMC9583893; doi:10.1016/j.gastha.2022.02.007)
Supplement: File A1 [file mmc1.xlsx]

## Sheet: Human
Sample ID	Run	Type	6k-PGF1a	TxB2	PGF2a	PGE2	PGD2	TXB1	PGF1a	PGE1	PGD1	d17-6k-PGF1a	TXB3	15k-PGF2a	dhk-PGE2	dhk-PGD2	tetranor-12-HETE	12-HHTrE	11-HETE	11-HEPE	13-HDoHE	PGA2	PGB2	PGJ2	15d-PGD2	15d-PGJ2	5-iso-PGF2a-VI	8-iso-PGF2a-III	9-HETE	9-HEPE	8-HDoHE	16-HDoHE	20-HDoHE	LTB4	5,6-diHETE	LTE4	5-HETE	5-HEPE	7-HDoHE	4-HDoHE	9-HOTrE	5-HETrE	5,15-diHETE	15-HETE	15-HEPE	17-HDoHE	13-HODE	13-HOTrE(y)	15-HETrE
A1510-Tn13	A	Normal	3.7236	3.1676	1.53732	6.47067	6.35229	0	0	0	0	0	0	0	0	0	0	49.4422	6.15197	9.42429	1.06265	0	0.640019	0.591652	0.695988	0	0	0.196251	1.64576	0	0	0.776852	4.11394	0.404278	2.78537	9.32119	14.4904	5.96485	1.13307	7.62038	2.26012	1.0309	0	16.5452	0.191092	0	274.065	0	0.272679
1A1358-Tp2	A	Tumor	25.1899	16.1634	3.69641	6.33474	0.425234	0.615616	0.196004	0.520011	0	0.439181	1.01239	0	4.51276	0.15201	0	61.1757	4.12716	1.10934	0.635759	0.757434	0.670502	1.79471	0.653737	1.85711	0	1.90806	0.401628	0	0.283873	0.385933	0.989035	0	0	0.299904	1.68656	0.32649	0.287227	0.561244	0.380019	0	0.0191665	2.78689	0.219829	1.49701	17.6163	0	0.369275
1A1390-Tp2	A	Tumor	6.60577	7.67748	2.66117	5.99247	0.658489	0.535065	0	0.538967	3.68069	0	0.44503	0.353566	1.15588	0	0	71.4508	4.33351	3.82978	0.375823	0.524811	0.217086	0.334261	0.256295	0.339029	0.24193	0.24264	1.60047	0.223976	0.197735	0.311425	0.990762	0.268854	0	0.16576	15.557	1.41231	0.290626	1.54162	0.259841	0.229987	0.138	8.77593	0.396927	0.689145	10.8668	0	1.42268
Z300-Tc5	A	Tumor	69.6591	31.8779	19.2075	23.5354	3.05441	1.31128	0.856223	2.59871	6.95623	0.92162	0.810979	1.29906	4.42576	0.615734	0	326.23	31.4698	11.2314	0.893125	2.81509	2.39301	2.03674	2.74131	4.05379	0.319745	0.543253	0.822993	1.37284	5.01701	0.775498	2.54061	0.921604	1.93551	1.45923	47.2357	4.44459	2.19312	4.84378	0.361442	0.320518	16.061	59.8683	7.85877	12.6054	44.7221	0.592356	2.96005
Z808-Tc6	A	Tumor	30.1054	44.7062	14.1011	13.2409	3.96932	3.63648	0.878876	5.15597	9.16501	0.496339	1.71501	0	6.32362	0.369395	0	342.84	15.0634	2.82047	1.12177	1.89907	1.02348	0.928934	0.935921	0	0.196943	0.660952	2.3825	0	0.712636	0.683156	2.15328	8.02576	0.37493	4.25749	111.196	9.56251	1.42574	4.48248	0.232571	1.37777	0.915451	17.0812	0.710819	3.49181	11.9047	0	6.4619
Z881-Tp302	A	Tumor	61.5187	39.8346	3.87385	22.9809	0.352728	1.18227	0.193122	2.74279	2.17988	0.392518	0.810028	0.226611	3.62706	0.126729	0	183.808	6.77287	0.367779	0.29506	2.11239	0.484472	1.1387	0.523133	0	0	0.342855	1.00387	0.172755	0.250193	0.205124	0.407697	4.3514	0	4.49632	28.2679	1.02843	0.170244	0.554906	0	0.228639	0.196518	16.3467	0.350879	2.51379	5.45277	0	2.70146
Z1032-Tc5	A	Tumor	53.6268	36.9181	9.89977	46.4892	3.81146	0.906537	0.174026	9.33259	6.46682	0.321158	1.1385	1.22547	5.59671	0.941915	0	351.992	21.765	3.13974	1.15472	6.50848	3.59665	3.13484	3.83406	4.99169	0.243004	0.586746	1.59575	0.321331	0.702142	0.639216	2.08444	0.137381	0.53857	0.144794	26.3814	1.13775	0.649375	4.86094	0.120374	0.210013	0.10681	12.5597	0.239075	2.03634	8.34266	0	0.622703
1A1338-Tn8	A	Normal	0.589166	0.405766	0.447768	0.441449	0.414525	0	0	0	0	0	0	0	0	0	0.0855977	5.44938	1.36118	2.77091	0.809107	0	0	0	0	0	0	0	0.357682	0	0	0.447586	2.22019	0	0.117753	0	4.69536	4.48669	0.885255	2.37532	1.85896	0.141913	0	2.53761	0.319128	0.880089	88.6966	0	0.278055
1A1390-Tn7	A	Normal	0.0325861	0	0.0712943	0.196992	0.323965	0	0	0	0	0	0	0	0	0	0.149217	5.5518	1.19507	4.61446	0.610775	0	0	0	0	0	0	0	0.270399	0.309209	0	0.473395	2.08028	0.0101161	0	0	4.5395	2.3387	0.325644	1.10315	3.58958	0.113979	0.076872	3.43799	0.428331	1.09883	64.5647	1.09293	0.365936
Z300-Tn7	A	Normal	1.66305	1.52199	1.17565	7.66078	2.40576	0.192799	0	0.338845	2.21584	0	0	0	3.18297	0.348752	0	69.3537	27.4183	95.6082	1.03428	0	0.216258	0.127057	0.226093	0.0792198	0.337566	0.319741	1.99065	1.43148	3.13308	1.15104	6.73771	0.445605	9.2986	0.196052	64.4115	37.2263	2.12595	37.7989	1.78623	0.257095	1.41757	26.0035	2.09602	2.6734	95.6729	1.17172	0.945766
82818	B	Normal	2.52	2.52	1.84	3.71	11.17	0	0	NA	0	NA	0.28	NA	0	NA	0.42	10.42	20.25	5.41	1.38	0	NA	NA	NA	NA	NA	NA	8.37	NA	12.22	1.63	4.55	NA	NA	NA	32.83	2.76	1.12	5.83	16.2	NA	NA	27.12	1.23	1.26	760.95	6.93	6.5
82820	B	Normal	1.58	1.74	1.62	1.33	2.03	0	0	NA	0	NA	0.06	NA	1.57	NA	0.11	16.53	20.04	4.18	1.95	0.18	NA	NA	NA	NA	NA	NA	11.07	NA	10.89	1.94	5.26	NA	NA	NA	48.71	1.47	0.95	7.17	1.46	NA	NA	41.12	0.56	2.96	252.59	0.82	2.43
82821	B	Tumor	17.81	24.39	1.52	6.97	9.93	0.33	0.05	NA	1.06	NA	0.21	NA	3.51	NA	0.02	92.16	2.77	0.23	0.08	0.28	NA	NA	NA	NA	NA	NA	0.34	NA	0	0.05	0.16	NA	NA	NA	5.3	0.43	0	0.22	0.15	NA	NA	9.73	0.47	1.65	8	0.11	1.46
82823	B	Normal	6.55	17.03	3.37	6.66	12.8	0	0.12	NA	0	NA	0.47	NA	5.36	NA	2.85	260.27	32.6	14.6	4.71	1.23	NA	NA	NA	NA	NA	NA	39.75	NA	33.59	6.43	17.86	NA	NA	NA	215.16	4.01	4.56	42.04	43	NA	NA	143.55	2.68	12.35	730.07	3.26	18.51
82825	B	Normal	2.52	2.05	2.86	2.49	1.86	0	0	NA	0	NA	0	NA	0	NA	0.22	4.74	3.84	0.33	0.73	0.46	NA	NA	NA	NA	NA	NA	0.97	NA	2.11	0.2	0.42	NA	NA	NA	10.97	0.97	0.27	0.24	4.97	NA	NA	3.86	0.21	1.31	258.26	1.92	1.97
82826	B	Tumor	32.11	22.4	1.22	5.39	7.69	0.34	0.05	NA	1.15	NA	0.15	NA	4.77	NA	0.07	46.82	2.61	0.07	0.18	0.28	NA	NA	NA	NA	NA	NA	1.21	NA	0.47	0.14	0.2	NA	NA	NA	4.22	0.18	0.19	0.13	0.69	NA	NA	11.06	0.32	1.81	50.47	0.34	3.13
82827	B	Normal	0.1	0.4	0.47	1.26	1.47	0.56	0	NA	0.41	NA	0	NA	0	NA	1.64	64.94	13.95	7.99	1.07	0.43	NA	NA	NA	NA	NA	NA	30.95	NA	6.63	1.32	4.69	NA	NA	NA	106.67	1.61	0.88	12.73	45	NA	NA	58.29	1.53	0	574.85	3.67	7.73
82828	B	Normal	0.48	0.8	0.72	0.52	3.56	0	0	NA	0	NA	1.13	NA	0	NA	0.35	4.43	6.78	7.29	3.05	0	NA	NA	NA	NA	NA	NA	8.55	NA	16.62	3.06	7.04	NA	NA	NA	21.85	4.94	1.89	4.3	35.81	NA	NA	26.95	2.57	4.17	768.63	5.82	11.36
82829	B	Normal	3.18	1.21	2.09	2.66	5.05	0	0.03	NA	0	NA	0.11	NA	0.98	NA	0.26	85.37	6.46	2.63	0.43	0.22	NA	NA	NA	NA	NA	NA	10.05	NA	5.07	0.55	2.45	NA	NA	NA	39.67	1.61	0.67	5.39	3.76	NA	NA	23.11	0.45	3.19	162.81	0.64	3.64
82830	B	Tumor	167.47	99.5	17.62	96.17	36.52	0	0.73	NA	20.07	NA	1.49	NA	35.77	NA	0.08	712.81	16.88	1.11	1.63	5.77	NA	NA	NA	NA	NA	NA	3.41	NA	0	0.47	1.29	NA	NA	NA	14.45	0.79	0.32	1.32	0.49	NA	NA	36.74	1.02	4.42	52.36	1.32	17.04
82832	B	Normal	1.11	1.82	1.33	7.03	14.99	2	0.04	NA	0	NA	0.15	NA	3.58	NA	1.5	149.88	148.18	298.42	8.5	0	NA	NA	NA	NA	NA	NA	101.61	NA	132.48	21.92	59.36	NA	NA	NA	368.54	33.92	17.73	101.23	32.62	NA	NA	244.27	24.56	37.88	1444.01	18.92	10.52
82834	B	Normal	3.41	2.25	1.68	5.62	17.75	0	0	NA	0	NA	0	NA	8.02	NA	0.09	1.8	19.28	4.29	4.05	0	NA	NA	NA	NA	NA	NA	5.05	NA	16.49	2.97	3.9	NA	NA	NA	38.11	10.9	1.54	6.29	4.46	NA	NA	28.22	0.52	5.09	834.17	1.35	6.5
82836	B	Tumor	64.81	74.45	16.73	166.6	83.35	0.68	0.5	NA	22.75	NA	1.89	NA	128.08	NA	0.05	201.1	36.17	3.44	3.7	12.12	NA	NA	NA	NA	NA	NA	9.98	NA	9.2	1.89	4.79	NA	NA	NA	115.31	7.39	6.29	5.62	1.09	NA	NA	117.14	9.96	32.36	134.04	1.43	17.6
82838	B	Tumor	6.34	9.9	2.28	2.21	3.29	0.12	0	NA	0.5	NA	0.16	NA	0.69	NA	0.11	16.79	9.29	0.6	1.17	0.11	NA	NA	NA	NA	NA	NA	12.02	NA	7.23	1.13	1.78	NA	NA	NA	17.16	0.3	0.79	1.26	4.93	NA	NA	16.41	0.34	1.3	336.36	0.54	3.36
82839	B	Tumor	9.86	17.26	0.7	7.86	4.42	0.25	0.09	NA	2.22	NA	0.43	NA	4.99	NA	0.01	27.38	2.19	0.09	0.32	0.35	NA	NA	NA	NA	NA	NA	3.09	NA	0.58	0.15	0.28	NA	NA	NA	36.63	1.04	0.39	0.35	0.21	NA	NA	7.23	0.17	0.99	12.27	0.1	8.09
[truncated: 46 more columns]

## Sheet: Mouse
ID	Type	Strain	Description	6k-PGF1a	TxB2	PGF2a	PGE2	PGD2	TXB1	PGF1a	PGE1	PGD1	d17-6k-PGF1a	15k-PGF2a	15k-PGE2	dhk-PGE2	dhk-PGD2	tetranor-12-HETE	12-HHTrE	11-HETE	11-HEPE	13-HDoHE	PGJ2	5-iso-PGF2a-VI	8-iso-PGF2a-III	9-HETE	9-HEPE	8-HDoHE	16-HDoHE	20-HDoHE	LTB4	5-HETE	5-HEPE	7-HDoHE	4-HDoHE	9-HOTrE	5-HETrE	5,15-diHETE	PDX	8,15-diHETE	15-HETE	15-HEPE	17-HDoHE	13-HODE	13-HOTrE	13-HOTrE(y)	15-HETrE	8-HETE	8-HEPE
S6824	PanIN	CD1		76.14	8.57	4.1	17.89	244.56	0.18	0.1	0.65	5.79	0.23	0.62	0.17	24.74	25.17	0.01	14.27	9.07	0.07	0.93	2.32	0.16	0.91	0.54	0.3	0.61	0.35	1.68	1.56	63.96	3.85	0.33	1.18	0.84	0.31	4.03	0.57	0	11.99	2.89	25.95	34.29	5.96	0.2	1.79	2.05	0
S6826	PanIN	CD1		47.34	8.05	2.58	6.24	217.17	0.17	0	0.26	5.02	0.17	0.71	0.18	14.59	17.35	0.03	15.68	9.7	0.36	1.28	2.61	0.15	0.74	1.05	0.5	0.81	0.51	2.98	3.62	183.73	12.68	0.65	1.6	3.86	1.67	7.41	0.72	0	23.97	9.82	36.63	55.19	13.42	0.44	3.44	3.85	0.24
Sample 4070	PanIN	CD1		303.8	49.34	18.87	58.04	234.65	0.78	0.42	1.57	10.7	0	0	0	74.95	25.83	0	57.68	21.61	1.32	2.54	19.18	0.89	21.87	2.82	0.88	1.77	1.77	9.62	2.15	64.57	5.94	0.68	6.88	7.38	0.88	3.98	1.72	0	51.4	16.51	41.68	126.07	31.35	1	3.79	3.42	0.4
Sample 4072	PanIN	CD1		297.12	53.16	16.56	111.74	388.03	0.73	0.36	2.65	11.18	0	0	0	100.09	54.93	0.18	101.75	70.36	4.47	18.3	25.79	0.5	17.22	7.64	4.5	10.33	5.65	29.57	9.51	737.99	40.73	5.86	70.7	24.98	15.67	23.36	7.06	0	138.96	39.42	202.34	517.23	121.53	3.52	11.58	16.31	1.46
Sample 4071	PanIN	CD1		145.62	39.88	16.42	41.41	758.42	0.72	0.19	3.66	14.85	0	0	0	213.46	146.16	0.099	42.09	38.41	1.07	4.17	52.83	0.29	16.93	2.9	1.32	2.76	2.2	8.72	2.97	373.41	17.82	1.31	10.28	4.84	4.64	10.76	2.97	0	76.98	21.51	100.64	148.74	17.53	0.93	7.2	10.15	0.62
1199-1	Orthotopic	B6	CL1199	185.75	45.57	63.97	61.71	305	1.18	1.93	1.68	5.16	0.72	1	0.92	32	0.43	0.02	206.64	59.05	2.77	2.49	8.76	1.02	1.9	4.74	1.05	2.21	0.9	7.09	9.4	218.13	7.79	1.32	9.37	0.25	2.07	3.82	0.64	1.6	60.88	5.77	30.35	32.42	1.23	0.46	8.6	7.49	0
1199-5	Orthotopic	B6	CL1199	296.6	85.44	71.05	118.2	436.93	2.44	1.83	2.93	12.36	0.99	1.75	3.13	120.57	1.67	0.08	512.31	75.53	7.33	3.25	13.47	1.82	2.9	7.44	3.09	6.45	0.81	6.04	32.35	550.3	25.07	1.49	8.43	0.89	8.41	42.36	2.62	3.02	117.39	37.51	118.71	58.15	7.31	1.18	18.32	17.83	0.77
1199-6	Orthotopic	B6	CL1199	266.21	39.71	52.74	59.02	247.42	1.72	1.96	2.45	9.47	1.16	1.58	1.85	70.4	0.87	0.04	255.26	44.91	3.04	3.15	7.05	1	3.01	4.18	0.87	3.19	1.26	7.64	6.1	137.12	4.99	1.39	10.59	0.77	1.4	6.53	1.49	1.33	61.09	10.92	78.17	48.16	3.27	0.49	14.22	7.78	0.28
1245-3	Orthotopic	B6	CL1245	103.27	40.3	40.93	57.77	97.35	1.91	1.77	1.86	4.45	0.73	1.04	1.29	36.62	0.34	0.03	224.6	45.53	2.71	3.29	3.02	0.32	1.57	2.61	0.7	0.99	0.69	3.93	4.44	83.08	6.55	1.17	5.59	0.63	1.32	1.25	0.46	0.9	27.89	4.32	17.17	31.98	1.68	0.76	6.49	3.44	0
1245-4	Orthotopic	B6	CL1245	152.15	37.24	23.9	32.11	148.11	1.54	1.06	1.04	8.12	0.9	1.2	1.44	38.37	0.37	0	182.99	31.55	6.07	5.26	2.59	0.94	1.55	4.06	0.78	4.84	3.54	19.8	1.62	80.68	5.77	2.27	26.68	1.02	1.02	1.12	0.47	1.94	45.8	2.88	20.98	50.13	1.56	1.48	9.33	4.83	0
1245-7	Orthotopic	B6	CL1245	71.64	31.14	25.59	32.64	105.68	1.37	1.08	1.26	4.17	0.4	0.73	0.36	27.59	0.33	0.02	142.13	22.94	4.83	4.8	3	0.75	1.6	3.84	0.71	4.96	2.74	17.09	1.22	60.69	4.08	1.68	20.2	1.46	1.26	0.83	0.41	1.26	32.12	2.71	16.87	53.06	1.44	1.25	10.87	3.42	0
1242-1	Orthotopic	B6	CL1242	96.9	9.7	36.35	65.47	127.2	0.64	0.71	1.26	4.39	0.49	1.39	0.77	32.39	0.58	0.01	140.75	26.11	3.36	3.26	3.8	0.75	2.03	3.49	0.36	2.2	1.73	10.63	0.97	40.21	1.63	0.99	9.67	1.3	0.62	0.62	0.27	1.24	33.31	1.7	12.86	56.78	1.45	0.43	5.96	3.48	0
1242-3	Orthotopic	B6	CL1242	82.48	21.73	40.4	77.37	165.02	0.89	1.19	1.81	5.14	0.58	1.33	0.97	37.37	0.36	0.02	135.14	24.72	3.9	2.71	5.46	1.2	2	3.04	1.72	2.1	1.15	6.48	3.08	49.46	4.1	1.72	7.24	0.68	0.59	2.31	0.7	1.29	36.14	8.62	25.28	40.35	3.49	0.45	6.8	4.45	0
1242-5	Orthotopic	B6	CL1242	64.84	14.31	33.06	25.1	106.26	0.83	1.21	0.76	3.26	0.7	0.42	0.21	19.48	0.55	0.03	110.36	17.62	5.41	4.18	5.52	0.38	1.33	2.49	1.11	3.83	2.16	14.49	0.64	35.72	3.45	1.13	15.71	1.73	0.35	0.36	0.28	0.93	27.6	3.55	17.79	57.34	1.9	0.88	6.14	2.51	0.2
B6 #10	Normal	B6		2.83	0.28	1.24	2.35	1.19	0.29	0	0	3.06	0	0.18	0.2	1.28	0.28	0.04	29.87	5.85	19.19	2.81	0.12	0.16	0.23	1.78	0.7	3.52	1.75	8.63	0.17	17.93	3.91	2.15	9.73	10.46	0.55	0.22	0.12	0.45	16.28	1.85	7.22	120.45	6.31	4.29	2.07	2.36	0
B6 #6	Normal	B6		3.87	0.42	1.45	2.11	0	0.11	0	0	2	0	0.36	0.14	1.38	0.28	0	28.68	7.39	17.74	2.84	0.18	0.2	0.2	1.35	0.51	2.63	1.85	8.3	0.19	20.71	4.72	2.29	18.05	5.44	0.71	0.28	0.12	0.47	15.65	1.25	6.31	71.38	4.25	1.12	1.73	2.09	0
B6 #9	Normal	B6		6.22	0.72	2.94	7.21	0	0.19	0	0	6.49	0.11	0.5	0.54	3.22	0.58	0	52.51	10.38	30.79	3.62	0.21	0.95	0.81	3.66	1.18	3.34	3.79	18.29	0.57	42.91	6.85	2.92	25.17	4.76	0.57	0.66	0.18	1.37	34.32	2.42	9.22	82.84	2.49	1.33	4.79	4.21	0
S320	Normal	CD1		3.58	0.34	0.82	2.26	2.98	0	0	0	1.31	0.04	0.21	0.09	1.29	0.98	0	5.44	2.27	1.06	1.03	0.06	0.19	0.31	1.23	0.85	0.74	0.99	5.24	0.05	6.87	1.11	0.29	3.24	1.03	0.08	0.09	0.04	2.42	15.12	0.4	3.69	27.85	2.54	0.22	0.94	1.32	0.19
S321	Normal	CD1		8.5	0.54	1.79	3.36	2.93	0.05	0.1	0	1.26	0.06	0.37	0.14	3.04	1.45	0	11.58	4.25	1.3	1.68	0.08	0.35	0.48	1.55	1.34	1.34	1.51	7.01	0.19	10.72	1.21	0.51	5.66	1.18	0.07	0.31	0.04	0.97	23.23	0.44	4.77	21.27	1.57	0.35	1.06	1.52	0.31
S322	Normal	CD1		3.91	0.4	1.48	2.46	2.01	0	0	0	1.82	0	0.56	0.06	1.44	1.27	0	13.7	4.4	2.21	1.62	0.05	0.28	0.33	1.49	1.45	1.3	1.57	7.64	0.08	11.81	1.67	0.46	5.73	4.27	0.14	0.42	0	2.19	23.29	0.74	4.9	53.67	4.83	0.38	1.14	1.97	0.45
Sample 6825	Normal	Mixed		4.6	0.43	1.13	1.91	1.37	0.049	0	0.109	1.57	0	0	0	2.06	3.34	0	11.79	6.66	5.27	3.95	0.35	0.18	1.13	1.93	2.03	3.63	5.63	21.17	0.23	31.4	5.49	1.71	28.14	19.83	1.77	0.44	0.24	0	30.93	1.65	10.27	227.07	5.7	1.69	2.78	2.7	0.82
Sample 5165	Normal	Mixed		7.29	1.18	2.1	2.96	3.42	0.133	0	0.15	2.02	0	0	0	2.68	3.85	0.031	27.89	12.34	5.94	3.55	0.41	0.29	2.17	1.9	2.25	3.19	5.33	20.76	0.38	55.6	6.61	1.51	26.72	10.47	2.77	0.68	0.14	0	45.66	1.44	10.4	206.79	4.38	1.53	1.9	3.62	0.5
Sample 4069	Normal	Mixed		8.02	0.87	2.13	2.84	2.47	0.14	0.1	0.11	1.22	0	0	0	2.44	2.67	0	28.53	6.44	3.48	1.76	0.33	0.76	2.17	2.48	1.08	1.95	1.76	10.34	0.16	24.28	2.07	0.64	7.05	1.74	0.3	0.53	0.11	0	32.71	1.8	5.93	58.25	3.12	0.7	3.15	2.18	0.36
A2687	Autocthonous	Mixed		312.64	106.01	63.25	134.33	1279.73	2.41	2.06	3.1	27.64	1.15	3.29	4.31	100.51	4.69	0.14	653.03	90.74	16.57	10.82	29.14	3.5	6.56	18.12	2.27	9.75	6.2	46.7	8.44	241.16	9.92	3.88	33.97	26.23	1.76	13.76	3.48	5.19	165.64	25.15	157.71	436.12	45	4.26	31.64	20.11	0.64
A3495	Autocthonous	Mixed		85.17	28.1	12.77	29.83	185.84	0.73	0.34	1.07	6.23	0.34	1.35	0.99	22.94	0.79	0.09	164.16	24.72	2.02	3.65	5.54	0	1.14	3.15	0.92	3.16	1.33	5.93	1.05	46.98	2.19	1.12	15.25	6.58	0.59	1.65	2.07	0.87	33.42	13.75	79.68	169.17	37.56	1.51	6.03	4.79	0
106	Autocthonous	B6		221.42	49.46	14.3	70.25	162.46	1.93	0.39	1.83	11.12	0.67	1.55	5.36	59.99	0.95	0.14	278.04	32.61	1.85	4.47	4.69	0.76	2.19	6.06	0.81	5.71	2.14	9.94	2.6	52.56	0.99	1.31	17.95	0.64	0.62	3.39	3.94	2.24	70.76	14.06	154.74	90.36	8.68	1.84	15.98	10.99	0
65	Autocthonous	B6		178.5	67.12	16.38	106.68	217.44	1.95	1.05	3.31	10.29	0.88	1.4	4.88	40.6	0.87	0.19	288.63	40.82	6.58	7.51	8.6	1.78	1.44	9.42	1.72	6.15	3.41	23.52	5.91	157.59	6.27	2.88	30.99	1.71	1.23	8.78	4.52	4.07	90.42	21.29	160.4	98.93	17.54	2.14	16.48	13.79	0.26
67	Autocthonous	B6		221.29	89.15	21.57	93.41	273.19	2.85	0.79	1.7	14.94	0.72	2.48	10.48	69	1.81	0.14	386.8	52.07	4.92	7.03	8.5	1.34	2.11	9.59	1.19	5.94	2.89	22.48	4.39	156.77	4.31	3.54	38.51	1.19	1.2	5.07	3.08	3.19	87.09	9.56	112.65	80.6	10.22	1.85	10.42	12.17	0.2
10669R	Autocthonous	B6		461.97	88.45	42.65	237.27	307.23	1.03	0.41	4.94	6.09	0.51	1.98	3.99	274.6	1.48	0.22	269.34	77.52	0.44	6.31	6.39	0.38	38.36	8.25	1.19	347.88	17.6	1.44	28.87	112.55	0.76	0.44	1.72	0.54	0.66	19.55	2.01	25.68	191.98	21.79	211.7	97.91	28.34	0.99	24.55	24.93	0.31
10672R	Autocthonous	B6		631.81	180.35	48.77	607.83	571.22	2.4	0.46	6.79	8.42	1.08	2.13	5.07	464.07	3.96	0.19	396.37	81.86	0.39	5.28	11.66	0.32	43.21	8.38	0.7	241.87	12.74	1.25	31.95	263.34	2.99	0.96	1.37	0.41	1.46	32.58	1.64	44.71	134.99	17.69	148.22	92.69	15.01	0.84	22.42	20.73	0.2
10683R	Autocthonous	B6		427.77	36.84	17.87	205.19	146.11	0.51	0.19	3.04	3.48	0.86	2.98	11.72	173.59	0.75	0.06	155.79	42.74	0.28	6.69	4.64	0.16	18.03	4.33	0.65	274.52	13.13	1.14	8.14	65.47	0.69	0.73	1.59	0.13	0.37	6.03	1.33	7.63	87.08	14.8	185.24	36.89	4.23	0.39	15.82	12.38	0.21
10685R	Autocthonous	B6		151.95	36.3	9.19	59.79	259.59	0.54	0.09	2.47	3.55	0.23	0.33	1.12	70.59	1.37	0.04	79.56	18.93	0.04	1.86	4.65	0	8.8	1.83	0.46	70.55	3.73	0.6	2.98	66.8	1.13	0.6	0.56	0.18	0.16	2.37	0.37	3.31	29.94	5.63	41.45	17.23	3.79	0.14	2.95	5.63	0.12
10686R	Autocthonous	B6		871.44	159.18	62.39	192.39	268.22	2.25	0.47	3.43	5.61	1.42	3.34	5.96	293.61	2.83	0.49	513.75	67.95	0.46	7.9	5.16	0.99	64.93	17.05	1.59	512.64	22.48	1.6	199.13	84.44	0.31	0.22	1.08	0.66	0.99	60.41	6.24	69.29	275.16	29.66	231.22	298.43	20.47	2.1	48.68	44.21	0.41
10687R	Autocthonous	B6		661.79	122.6	35.38	136	457.72	1.63	0.23	4.25	6.26	0.54	3.68	8.53	227.78	3.84	0.26	326.48	72.03	0.39	6.25	13.34	0.38	33.65	12.55	1.13	377.25	15.82	1.56	57.44	252.34	1.55	0.72	1.81	0.7	0.76	35.62	2.2	40.36	210.86	25.97	211.88	96.62	27.97	0.83	23.78	25.27	0.49
10723R	Autocthonous	B6	Gemcitabine	788.48	200.87	42.02	190.41	403.69	2.4	0.55	4.36	6	2.53	6.82	10.9	366.39	2.43	0.09	523.96	94.1	1.16	9.17	9.2	0.23	44.37	6	1.88	429.05	17.43	3.24	16.23	132.38	2.6	1.64	4.4	0.74	0.49	16.82	3.3	15.09	118.55	36.45	224.29	102.09	23.43	0.81	15.14	14.67	0.58
10726R	Autocthonous	B6	Gemcitabine	717.49	211.04	64.9	373.15	819.61	2.41	0.51	7.72	12.24	0.99	2.55	4.98	485.78	3.49	0.03	501.82	101.49	0.57	6.93	10.09	0.27	67.44	4.82	0.07	223.24	10.59	3.28	7.68	47.25	0.62	1.15	3.98	0.3	0.22	5.21	1.93	7.2	109.25	13.12	143.39	50.72	3.27	0.58	10.18	10.32	0.11
10727R	Autocthonous	B6	Gemcitabine	493.51	114.06	37.02	196.57	353.06	1.35	0.43	3.78	6.32	1.33	4.83	10.07	207.53	2.28	0.1	276.02	70.34	0.43	7.78	7.27	0.24	32.58	7.96	0.92	314.51	17.29	2.58	13.69	105.58	1.31	1.38	2.97	0.39	0.96	9.72	1.76	13.64	115.71	22.39	190.51	108.81	22.74	0.72	23.01	15.92	0.28
10733R	Autocthonous	B6	Gemcitabine	520.57	132.72	50.9	214.15	249.79	2.19	0.49	4.24	2.97	0.31	2.69	6.84	217.73	2.38	0.33	325.66	71.58	0.26	4.29	4.64	0.25	49.94	13.15	1.52	322.12	12.36	1.15	88.03	206.73	1.66	0.66	1.29	0.44	0.87	45.35	2.04	51.12	170.56	28.63	148.77	146.91	18.17	1.34	27.38	29.35	0.49
10756R	Autocthonous	B6	Gemcitabine	810.12	99.53	37.18	188.54	369.69	1.14	0.87	3.91	5.35	0.86	3.24	7.74	270.13	2.1	0.19	303.82	73.76	0.28	7.12	5.97	0.18	35.38	5.34	0.7	370.4	17.16	1.72	23.48	45.52	0.56	0.72	1.99	0.26	0.31	7.78	2.45	9.91	167.82	19.7	222.25	117.21	11.3	1.13	18.17	16.98	0.45
10762R	Autocthonous	B6	Gemcitabine	456.41	86.19	49.51	179.43	396.49	1.2	0.43	2.41	4.59	0.59	1.22	2.82	201.12	1.7	0.22	275.12	79.51	0.24	7.3	6.49	0.06	45.82	4.32	0.52	459.05	20.04	1.49	29.48	63.85	0.57	0.5	1.63	0.44	0.3	12.06	3.1	13.82	213.38	22.41	256.35	75.1	8.37	0.61	14.8	19	0.17
[truncated: 22 more columns]
